# Supplementary material for: Transcatheter non-acute retrieval of the tine-based leadless ventricular pacemaker
Source: Europace. 2024 Oct 7;26(10):euae256. doi: 10.1093/europace/euae256 (PMC11503947; doi:10.1093/europace/euae256)
Supplement: euae256_Supplementary_Data [file euae256_supplementary_data.zip]

Archive with 4 entries (4 files):
- VideoA.mp4
- VideoB.mp4
- VideoC.mp4
- VideoD.mp4
